# Supplementary material for: Complete Chloroplast Genome of Sedum sarmentosum and Chloroplast Genome Evolution in Saxifragales
Source: PLoS One. 2013 Oct 18;8(10):e77965. doi: 10.1371/journal.pone.0077965 (PMC3799696; doi:10.1371/journal.pone.0077965)
Supplement: Table S1 — Sedum sarmentosum-specific primers used to sequence the complete chloroplast genome. (XLS) [file pone.0077965.s001.xls]

## Sheet: Sheet1
Table S1.Sedum sarmentosum-specific primers used to sequence the complete chloroplast genome. F, - forward orientation; R,- reverse orientation.
Primer name	Primer Sequence (5'-3')	Position in SS	Purpose	Direction
B4b-matK2F	ATATAAGCTACTCGAAGTATCCA	1871-1893	PCR and sequencing	F
B4b-matK2R	CCACTTCTTGTAGACGTGTTTTC	2550-2569	sequencing
B4b-matK-F	AATGCTTCTGTTGATACATTCGA	3121-3142	PCR and sequencing	F
B4n-trnKR	CAGTCTATCGAACAAATAGAA	4210-4230	PCR and sequencing	R
B4b-rps16F3	AGGCATTCGCCCTCATAACTCA	5117-5138	PCR and sequencing	F
B4b-rps16F7	GAAATGAAATCATGAATAGTCATT	5810-5833	PCR and sequencing	F
B4b-rps16R7	ATAATTGTAAATCCAGATAACAA	6495-6517	PCR and sequencing	R
B4b-trnQR	GGACT:GGAATTGACGAACAAC	7291-7310	PCR and sequencing	R
B4b-AtrnGR	CTCATACTCATTCAATTGGAAGT	9334-9356	PCR and sequencing	R
B4b-ATPAF	AAGTATAAAGCGTTCCAACTGT	10219-10240	PCR and sequencing	F
B4b-atpFF2	TAATGAAAGTGGATTTTCTTTCCA	12193-12216	PCR and sequencing	F
B4b-atpFF3	GTCATCCCATCACGTCAGCAGT	12534-12555	sequencing
B4b-atpFR2	GGGCCAAGCTGTAGAAGGTATT	13607-13628	PCR and sequencing	R
B4b-rpoC2R2	ATCTCTGAATACTCAAAGTTTCAT	16598-16621	PCR and sequencing	R
B4b-rpoC2F2	AAGGATTTCTCCATAATGTCCA	17083-17104	PCR and sequencing	F
B4b-rpoC2R3	AAACGAGGGCAATCTTCCTGTT	18823-18844	PCR and sequencing	R
B4b-rpoBF2	TCTTTTGTTCTTGCATATCCCTAC	26368-26391	sequencing
B4b-trnCF	GAACAGATACAACTGAAAAAGA	26828-26849	PCR and sequencing	F
B4b-trnCR	CTCTTAGACGCAAGGACTTAAC	28013-28034	PCR and sequencing	R
B4b-petNF	GACTGTTCACTATTGATCCACTAT	28647-28670	PCR and sequencing	F
B4b-psbMF	CAATCATTAAGTTAAGACGAACTA	29581-29604	PCR and sequencing	F
B4b-trnDR	ATTATCAAGCGATTGGAGAATAA	30412-30434	PCR and sequencing	R
B4b-trnTF	CCTGCTATGACTCTATTGCATAT	31112-31134	PCR and sequencing	F
B4b-psbZ-R	GGTGTGAGTCAAAAGCCGAAAGG	36083-36105	PCR and sequencing	R
B4b-rps4F	TCGACCGTTCAAGTATTCCAGAG	45584-45606	PCR and sequencing	F
B4b-trnVF2	GTTTTCCGTTTTATGCTCTGCT	49700-49721	PCR and sequencing	F
B4b-atpBF	CCCGAAAGAATTAATTTAAACCC	51466-51488	PCR and sequencing	F
B4b-atpBR	CAGCCCCACTA:CTTCTGATCCTG	52826-52848	PCR and sequencing	R
B4b-accDF	TATAGTGAAAGCGAGACTGCCAG	56159-56181	PCR and sequencing	F
B4b-accDF2	CGGTATTCCGATAGCAATC	56542-56560	PCR and sequencing	F
B4b-petLF	ATGATTGATGACTCAAAAACCTT	63544-63566	PCR and sequencing	F
B4b-psbBF2	ATTGTTTATTTACAACAGAATA	72471-72492	PCR and sequencing	F
B4b-RPS8F	TTGGTGTATCAACTATTGGAGGAA	78068-78091	PCR and sequencing	F
B4b-RPL16F2	TTAAACTTGAATTTTGCTATA	79833-79853	PCR and sequencing	F
B4b-YCF2F2	GCCACGGGGCGGTTCGCCCTAG	91842-91863	sequencing
B4b-rps7F2	ATTGGACCTTGGACATATAATAGTT	96373-96397	PCR and sequencing	F
B4b-rps12F	GTACTATGTGAAATCTTCGGTT	97154-97175	PCR and sequencing	F
B4b-rps7R2	AGGATAAGGGTAACCCCATTAAC	97884-97906	PCR and sequencing	F
B4b-rrn16F2	GATTCAGGTGAGATCCAATGTAG	100357-100379	sequencing
B4b-ndhFF2	CATGAAATGGGTTGGGTTG	107447-107465	PCR and sequencing	F
B4b-ndhFF5	TAATCGATGTAACCACGATTATA	108173-108195	PCR and sequencing	F
B4b-ndhFR5	CATGTATGGTTGCCCGATGCTATG	109408-109431	PCR and sequencing	R
B4b-rpl32R3	TGCCTGATTCCGATTATTTGAATC	110965-110988	PCR and sequencing	R
B4b-ccsA-R	CCAACGAATAAGTAATAATCCTGT	111726-111749	PCR and sequencing	R
B4b-ndhDF2	CCGGGTAAATACCAATACCTATT	112850-112872	PCR and sequencing	F
B4b-ndhDF3	GCATACAAGTACTGTAATGTGCTTC	113546-113570	sequencing
B4b-ndhAF2	TACTAATGATTGTTCCAAAGACA	116940-116962	PCR and sequencing	F
B4b-ndhAF	AGAACTATCTGATTGGGTTCATCA	118183-118206	PCR and sequencing	F
B4b-ycf1F1	TTCGAACAGATCATAGACTAATTC	119585-119608	PCR and sequencing	F
B4b-ycf1R1	AGTTGGAGAAGATTTGCTTTTATG	120370-120393	PCR and sequencing	R
B4b-ycf1F2	GATATTGAAGGGCGGATCTTAC	122306-122327	PCR and sequencing	F
B4b-ycf1F2.2	TGTATATTACTAATACAATCAACTC	123500-123524	sequencing
B4b-ycf1R2	AAAACGTCCAGAGGCGCTTTT	124153-124173	PCR and sequencing	R
B4b-ycf1F3	TCTTTAGGCCACTTCGTTTCGGA	124936-124958	PCR and sequencing	F
B4b-ycf1F3.2	TGAGATTATTCAGGAATACACA	125354-125375	sequencing
